# Supplementary material for: Shared-Care in Complex Malignant Hematology: An Integrative Review Using the RE-AIM Evaluation Framework
Source: Curr Oncol. 2024 Sep 14;31(9):5484–97. doi: 10.3390/curroncol31090406 (PMC11431418; doi:10.3390/curroncol31090406)
Supplement: Supplementary file 1 [file curroncol-31-00406-s001.zip]

Archive with 1 entries (1 files):
- curroncol-3167425-supplementary.pdf
